# Supplementary material for: Retrospect and Risk Analysis of Foot-and-Mouth Disease in China Based on Integrated Surveillance and Spatial Analysis Tools
Source: Front Vet Sci. 2020 Jan 21;6:511. doi: 10.3389/fvets.2019.00511 (PMC6986238; doi:10.3389/fvets.2019.00511)
Supplement: Table S1 — Foot-and-mouth disease virus strain information. [file Table_1.XLSX]

## Sheet: Sheet1
Table S1:Foot-and-mouth disease virus strain information
GenBank	Serotype	Strain	Collection date
DQ533483.2	Asia 1	ZB/CHA/58(att)	1958
AY390432.1	Asia1	YNBS/58	1958
AF511039.1	O	Akesu/58	1958
KY072818.1	O	YNTBa	1959
AF506822.2	O	China/1/99(Tibet)	1999
AJ539138.1	O	Tibet/CHA/99	1999
HQ009509.1	O	China/5/99(Fujian)	1999
AY333431.1	O	O/NY00	2000
HQ412603.1	O	O/YM/YN/2000	2000
AY686687.1	O	O/ES/2001	2001
AY317098.1	O	HKN/2002	2002
EF149010.1	Asia 1	Asia 1/HNK/CHA/05	2005
GU931682.1	Asia 1	Asia1/YS/CHA/05	2005
HM008917.1	O	O/YS/CHA/05	2005
EF149009.1	Asia 1	Asia 1/Jiangsu/China/2005	2005
FJ906802.1	Asia 1	Asia1/WHN/CHA/06	2006
HQ631363.1	Asia 1	Asia1/1/YZ/CHA/06	2006
KC412634.1	Asia 1	Asia1/HN/2006	2006
KC462884.1	Asia 1	Asial/HN/2006	2006
JN998086.1	O	O/GZ/CHA/2010	2010
JQ900581.1	O	O/GSLX/2010	2010
JN998085.1	O	O/BY/CHA/2010	2010
KY234501.1	O	O/CHA/7/2011	2011
KT968663.1	A	A/HY/CHA/2013	2013
KY234502.1	O	O/GD/CHA/2015	2015
MF461724.1	O	O/XJ/CHA/2017	2017
DQ248888.1	O	lz	-
EF175732.1	O	WFL	-
DQ478936.1	O	OGBF15	-
DQ478937.1	O	OGBF15 derivative	-
AY359854.1	O	OMIII

## Sheet: Sheet2
DQ248888.1| Foot-and-mouth disease virus - type O isolate lz complete genome
EF175732.1| Foot-and-mouth disease virus - type O isolate WFL complete genome
KY234502.1| Foot-and-mouth disease virus - type O strain O/GD/CHA/2015 complete genome
JN998086.1| Foot-and-mouth disease virus - type O strain O/GZ/CHA/2010 complete genome
JQ900581.1| Foot-and-mouth disease virus - type O strain O/GSLX/2010 complete genome
HQ009509.1| Foot-and-mouth disease virus - type O strain China/5/99(Fujian) complete genome
HQ412603.1| Foot-and-mouth disease virus - type O strain O/YM/YN/2000 complete genome
DQ478936.1| Foot-and-mouth disease virus - type O complete genome
KT968663.1| Foot-and-mouth disease virus - type A isolate A/HY/CHA/2013 complete genome
AY359854.1| Foot-and-mouth disease virus O strain OMIII complete genome
EF149009.1| Foot-and-mouth disease virus - type Asia 1 strain Asia 1/Jiangsu/China/2005 complete genome
GU931682.1| Foot-and-mouth disease virus - type Asia 1 isolate Asia1/YS/CHA/05 complete genome
AJ539138.1| Foot-and-mouth disease virus O strain Tibet/CHA/99 complete genome
JN998085.1| Foot-and-mouth disease virus - type O strain O/BY/CHA/2010 complete genome
HM008917.1| Foot-and-mouth disease virus - type O strain O/YS/CHA/05 complete genome
KC462884.1| Foot-and-mouth disease virus - type Asia 1 isolate Asial/HN/2006 complete sequence
KC412634.1| Foot-and-mouth disease virus - type Asia 1 isolate Asia1/HN/2006 complete genome
HQ631363.1| Foot-and-mouth disease virus - type Asia 1 isolate Asia1/1/YZ/CHA/06 complete genome
KY072818.1| Foot-and-mouth disease virus - type O isolate YNTBa complete genome
DQ478937.1| Foot-and-mouth disease virus - type O complete genome
MF461724.1| Foot-and-mouth disease virus - type O isolate O/XJ/CHA/2017 complete genome
KY234501.1| Foot-and-mouth disease virus - type O strain O/CHA/7/2011 complete genome
AY686687.1| Foot-and-mouth disease virus O/ES/2001 isolate O/ES/2001 complete genome
DQ533483.2| Foot-and-mouth disease virus - type Asia 1 strain ZB/CHA/58(att) complete genome
AY317098.1| Foot-and-mouth disease virus HKN/2002 complete genome
AF511039.1| Foot-and-mouth disease virus - type O strain Akesu/58 complete genome
AY390432.1| Foot-and-mouth disease virus Asia1 strain YNBS/58 complete genome
AY333431.1| Foot-and-mouth disease virus O isolate O/NY00 complete genome
AF506822.2| Foot-and-mouth disease virus O strain China/1/99(Tibet) complete genome
FJ906802.1| Foot-and-mouth disease virus - type Asia 1 strain Asia1/WHN/CHA/06 complete genome
EF149010.1| Foot-and-mouth disease virus - type Asia 1 strain Asia 1/HNK/CHA/05 complete genome
